# Supplementary material for: Effect of Regular Taekwondo Self-Defense Training on Oxidative Stress and Inflammation Markers in Postmenopausal Women
Source: Healthcare (Basel). 2021 Aug 3;9(8):985. doi: 10.3390/healthcare9080985 (PMC8394346; doi:10.3390/healthcare9080985)
Supplement: Supplementary file 1 [file healthcare-09-00985-s001.zip]

Archive with 1 entries (1 files):
- healthcare-1254927-supplementary.pdf
